# Supplementary material for: Lactobacillus salivarius CML352 Isolated from Chinese Local Breed Chicken Modulates the Gut Microbiota and Improves Intestinal Health and Egg Quality in Late-Phase Laying Hens
Source: Microorganisms. 2022 Mar 28;10(4):726. doi: 10.3390/microorganisms10040726 (PMC9029475; doi:10.3390/microorganisms10040726)
Supplement: Supplementary file 1 [file microorganisms-10-00726-s001.zip]

Archive with 1 entries (1 files):
- microorganisms-1642304-supplementary.pdf
